# Supplementary material for: Discussion of an environmental depletion assessment method–A case study in Xinjiang, China
Source: PLoS One. 2022 Jan 21;17(1):e0262092. doi: 10.1371/journal.pone.0262092 (PMC8782390; doi:10.1371/journal.pone.0262092)
Supplement: S1 Table — (XLS) [file pone.0262092.s001.xls]

## Sheet: “technical methods” 
Counties and cities	COD	NH3-N	SO2	NOx
Akqi County	0.0145199	-0.0646871	-0.180047	0.0277278
Aksu City	0.124174	0.100422	-0.0109457	0.0700252
Akto County	-0.435772	-0.179555	-0.26782	-0.228444
Aral City	999	999	999	999
Altay City	0.716559	0.139205	-0.0301583	-0.153074
Artux City	-0.612866	-0.540018	-0.0496828	-0.25344
Awat County	-0.0609741	-0.0144904	-0.0442635	-0.142525
Bachu County	-0.38415	-0.0998974	0.097329	0.093178
Barkol Kazak Autonomous County	-0.50296	-0.147355	-0.33696	-0.106523
Bai Jiantan District	0.85643	0.0247728	0.977482	-0.0916258
Baicheng County	0.209087	0.656732	-0.318477	-0.0716977
Bohu County	-0.208022	-0.310024	-0.206054	-0.167665
Bole City	-0.324639	-0.16154	-0.247716	0.000139332
Burqin County	-0.344198	-0.119099	0.0581822	-0.0142671
Qira County	0.750073	-0.0760181	0.130943	-0.0609047
Qapqal xibe Autonomous County	-0.570401	-0.162847	-0.27887	-0.235367
Changji City	-0.384413	-0.311931	-0.165767	-0.22433
Da Bancheng District	-0.294126	-0.181498	-0.213706	0.00701438
Dushanzi District	0.0333831	0.0241423	-0.176014	-0.0287935
Emin County	-0.232046	-0.355099	-0.210783	-0.0687502
Fuhai County	-0.105098	-0.398873	0.0211572	-0.113663
Fukang City	0.0224728	0.388546	0.0901572	-0.0115594
Fuyun County	-0.0909436	0.440772	0.209404	0.000629013
Jiashi County	-0.44813	-0.26306	-0.315976	-0.237426
Gongliu County	-0.115345	-0.0938934	0.0663953	-0.0853265
Habahe County	0.144455	0.971517	-0.45116	-0.036231
Hami City	-0.0360042	-0.335828	-0.126528	-0.0811997
Hoboksar Mongol Autonomous County	0.274166	0.00146383	-0.0250497	0.139866
Hejing County	0.159284	-0.324013	-0.225218	-0.0945553
Hoxud County	-0.299022	-0.201153	-0.118322	-0.0357425
Hotan City	-0.371182	-0.16961	-0.00448046	-0.184085
Hotan County	0.288272	-0.144935	0.115064	-0.163932
Hutubi County	-0.446462	-0.331091	-0.268808	-0.255369
Huocheng County	-0.493316	-0.259925	-0.121493	-0.20084
Jeminay County	0.190003	-0.186667	-0.166242	-0.168865
Jimsar County	0.070503	0.914796	0.308382	0.476475
Jinghe County	-0.167815	0.256396	0.0519264	0.0518925
Kashgar City	-0.223774	-0.431795	-0.294387	-0.266785
Kalpin County	-0.204512	-0.190854	-0.0672402	-0.0898431
Karamay District	-0.0368749	-0.191683	-0.0692068	-0.00323986
Kuqa County	-0.264701	-0.0866064	-0.242666	-0.172526
Korla City	-0.0383923	-0.0158631	-0.128699	-0.0489165
Kuytun City	-0.0624514	0.213779	0.0327809	-0.132944
Luntai County	0.155855	-0.171259	-0.0531538	0.267758
Lop County	-0.251453	-0.129639	0.438694	0.283338
Manas County	0.0507796	-0.0260092	-0.15036	-0.232643
Makit County	-0.342225	0.32243	-0.0927127	-0.0652521
Midong District	-0.0256586	-0.118866	-0.150935	-0.101612
Minfeng County	-0.0427797	-0.144576	-0.0300743	-0.0558986
Moyu County	0.661818	-0.150194	0.290853	-0.00451997
Mori Kazak Autonomous County	-0.607413	-0.569752	-0.484086	-0.525047
Nilka County	0.245856	-0.124583	0.142635	0.10772
Pishan County	-0.546978	-0.145468	-0.0113496	-0.113498
Qitai County	-0.580467	-0.580821	-0.438063	-0.419478
Qiemo County	0.623583	-0.14442	-0.12072	-0.0417076
Qinghe County	-0.119321	-0.0628771	0.0922289	0.0651548
Ruoqiang County	-0.253165	-0.196745	-0.29892	-0.307677
Shawan County	-0.369009	-0.0375435	-0.138696	-0.177166
xayar County	-0.0622907	0.0819895	-0.109551	0.0620999
Shayibak District	-0.661914	-0.375157	-0.348006	-0.22637
Shache County	0.228979	0.135946	0.241284	0.17383
Shanshan County	-0.531284	0.0268364	0.0209726	0.582399
Shihezi City	999	999	999	999
Shufu County	-0.0259428	0.173794	0.0406538	-0.0522381
Shule County	0.317131	1.03322	0.0239598	0.0947976
Shui Mogou District	-0.446872	-0.404992	-0.296421	-0.423991
Tacheng City	-0.523606	0.215314	-0.168116	-0.066721
Taxkorgan Tajik Autonomous County	-0.438877	-0.188867	0.321486	0.524827
Tekes County	-0.524108	-0.127413	0.0572263	-0.0105674
Tianshan District	-0.328372	-0.126467	-0.35394	-0.329068
Tou Tunhe District	-0.279519	-0.440804	-0.0357187	-0.0997069
Tumxuk City	999	999	999	999
Turpan City	0.325876	-0.0737503	-0.166699	-0.0806676
Toksun County	2.26076	0.99592	0.149676	0.0919928
Toli County	-0.0645701	-0.0989336	-0.274805	-0.349482
Yuli County	0.601858	-0.520012	-0.0231104	-0.331183
Wenquan County	-0.611668	-0.13408	0.0478765	0.00484907
Wensu County	-0.18178	-0.119554	-0.210763	-0.175454
Urhe District	-0.471937	0.0247728	2.15685	1.52989
Urumqi County	-0.0750344	-0.0338457	0.230705	0.28148
Wuqia County	-0.55919	-0.294159	-0.47701	-0.414564
Wushi County	-0.34815	0.189504	-0.0210822	-0.0784821
Usu City	-0.330821	-0.471599	-0.0610915	0.0289996
Wujiaqu City	999	999	999	999
xinhe County	-0.118439	-0.047529	-0.378186	-0.0308335
xinshi District	-0.210854	-0.197855	-0.555024	-0.271957
xinyuan County	-0.188831	-0.306565	0.107671	-0.061266
Yanqi Hui Autonomous County	-0.28775	-0.0524163	-0.0583499	0.0197309
Yecheng County	0.454723	0.677921	-0.164987	0.0477877
Yining City	-0.414998	-0.344132	-0.085299	-0.176061
Yining County	-0.554638	-0.419544	-0.000115445	-0.108705
Yiwu County	1.35609	0.494948	0.642935	0.498487
Yengisar County	0.0285215	0.057545	0.0101988	0.434918
Yutian County	0.947992	0.00988437	0.835451	0.413544
Yumin County	-0.383795	-0.23496	-0.0206461	-0.0479158
Yopurga County	0.0120436	-0.200261	0.0301294	-0.0665892
Zepu County	-0.348737	0.00906437	-0.226228	-0.265189
Zhaosu County	-0.475283	-0.133574	-0.121021	-0.14646

## Sheet: based on EC correction
Counties and cities	COD	NH3-N	SO2	NOx
Akqi County	-0.238053	-0.392274	-0.716036	-0.722469
Aksu City	-0.101323	-0.318505	-0.342661	-0.452612
Akto County	-0.576562	-0.471416	-0.683078	-0.762853
Aral City	999	999	999	999
Altay City	0.400692	-0.236408	-0.394048	-0.666498
Artux City	-0.685335	-0.667428	-0.560142	-0.687202
Awat County	-0.198214	-0.310688	-0.5404	-0.714844
Bachu County	-0.530506	-0.320634	-0.451054	-0.632374
Barkol Kazak Autonomous County	-0.0366523	0.0983286	-0.655215	-0.672454
Bai Jiantan District	0.629678	-0.330072	0.502665	-0.411601
Baicheng County	-0.0180772	-0.0164313	-0.582841	-0.448769
Bohu County	-0.205066	-0.497694	-0.59164	-0.722931
Bole City	-0.428116	-0.468543	-0.513005	-0.430731
Burqin County	-0.429579	-0.345399	-0.447614	-0.566551
Qira County	0.404083	-0.344767	-0.525835	-0.767581
Qapqal xibe Autonomous County	-0.642336	-0.480528	-0.58112	-0.584533
Changji City	-0.539355	-0.446857	-0.292194	-0.494326
Da Bancheng District	-0.432331	-0.478083	-0.483062	-0.410678
Dushanzi District	-0.210675	-0.346544	-0.0114155	-0.00770442
Emin County	-0.351323	-0.552693	-0.595465	-0.641281
Fuhai County	-0.0820414	-0.563748	-0.511378	-0.732331
Fukang City	-0.229464	-0.163774	0.235723	-0.141754
Fuyun County	-0.223371	0.0128256	0.457491	-0.616841
Jiashi County	-0.563375	-0.425124	-0.585149	-0.744979
Gongliu County	-0.290147	-0.407207	-0.313755	-0.581529
Habahe County	-0.0140878	0.437027	-0.703476	-0.593178
Hami City	-0.174373	-0.614451	-0.158979	-0.364916
Hoboksar Mongol Autonomous County	0.120529	-0.375643	-0.460985	-0.453993
Hejing County	-0.0823816	-0.557098	-0.581411	-0.549827
Hoxud County	-0.353515	-0.483439	-0.560903	-0.657139
Hotan City	-0.516772	-0.463095	-0.273846	-0.535883
Hotan County	-0.0139894	-0.439873	-0.463252	-0.70078
Hutubi County	-0.573117	-0.483514	-0.480152	-0.60618
Huocheng County	-0.575769	-0.513255	-0.386646	-0.589993
Jeminay County	-0.00884671	-0.390888	-0.659241	-0.784413
Jimsar County	-0.293731	0.461445	0.567569	0.387938
Jinghe County	-0.309121	-0.0799316	-0.342383	-0.540824
Kashgar City	-0.334831	-0.463639	-0.376588	-0.441055
Kalpin County	-0.421159	-0.531897	-0.606356	-0.762679
Karamay District	-0.154515	-0.471576	-0.154322	-0.268739
Kuqa County	-0.370232	-0.501595	-0.47572	-0.475409
Korla City	-0.155828	-0.264634	-0.151383	-0.262705
Kuytun City	-0.251192	-0.151439	-0.0829123	-0.473652
Luntai County	-0.0678264	-0.421201	-0.610541	-0.221562
Lop County	-0.451281	-0.393481	-0.0161633	-0.395607
Manas County	-0.20753	-0.351977	-0.233897	-0.388399
Makit County	-0.511894	-0.0930512	-0.501539	-0.706444
Midong District	0.177244	0.343238	-0.0208668	-0.0973619
Minfeng County	-0.186683	-0.364852	-0.68299	-0.798813
Moyu County	0.340091	-0.419488	-0.329859	-0.703296
Mori Kazak Autonomous County	-0.675499	-0.678539	-0.759595	-0.835758
Nilka County	-0.00495085	-0.422081	-0.270641	-0.525852
Pishan County	-0.662793	-0.446107	-0.622389	-0.727848
Qitai County	-0.68048	-0.694216	-0.694622	-0.769217
Qiemo County	0.357061	-0.375471	-0.711943	-0.784241
Qinghe County	-0.239922	-0.310721	-0.472524	-0.680219
Ruoqiang County	-0.375762	-0.373393	-0.674981	-0.784935
Shawan County	-0.471063	-0.370745	-0.462786	-0.592289
xayar County	-0.223693	-0.227373	-0.622245	-0.661878
Shayibak District	-0.703313	-0.55506	-0.373494	-0.385886
Shache County	-0.0880293	-0.220946	-0.122312	-0.454347
Shanshan County	-0.690763	-0.369617	-0.483432	-0.244298
Shihezi City	999	999	999	999
Shufu County	-0.252212	-0.178984	-0.326152	-0.619341
Shule County	-0.0576133	0.32115	-0.282412	-0.442296
Shui Mogou District	-0.371522	-0.413259	-0.344498	-0.554996
Tacheng City	-0.582252	-0.193437	-0.477187	-0.49373
Taxkorgan Tajik Autonomous County	-0.578892	-0.477415	-0.558604	-0.703279
Tekes County	-0.600228	-0.435106	-0.405653	-0.589097
Tianshan District	-0.415826	-0.440388	-0.320678	-0.284462
Tou Tunhe District	-0.367745	-0.601806	0.379123	0.019968
Tumxuk City	999	999	999	999
Turpan City	0.0271262	-0.46872	-0.443837	-0.525856
Toksun County	1.51133	0.300774	0.191444	-0.151419
Toli County	-0.177676	-0.442089	-0.610913	-0.747087
Yuli County	0.218201	-0.697756	-0.659242	-0.85662
Wenquan County	-0.7057	-0.475866	-0.477686	-0.68809
Wensu County	-0.356448	-0.459487	-0.649031	-0.724504
Urhe District	-0.544987	-0.332066	1.14663	0.978337
Urumqi County	-0.256135	-0.383932	-0.347448	-0.534923
Wuqia County	-0.671771	-0.442765	-0.85591	-0.840382
Wushi County	-0.498637	-0.267222	-0.536873	-0.727564
Usu City	-0.419138	-0.616891	-0.433408	-0.490778
Wujiaqu City	999	999	999	999
xinhe County	-0.331902	-0.445842	-0.731053	-0.510141
xinshi District	-0.307487	-0.428807	-0.723302	-0.507286
xinyuan County	-0.334882	-0.513238	-0.103341	-0.502708
Yanqi Hui Autonomous County	-0.431866	-0.256775	-0.411328	-0.476446
Yecheng County	0.0713683	0.237076	-0.53356	-0.503127
Yining City	-0.4998	-0.556738	0.0218276	-0.314415
Yining County	-0.63543	-0.610698	-0.291803	-0.528317
Yiwu County	0.803093	-0.232679	0.316349	-0.159263
Yengisar County	-0.264109	-0.258901	-0.414011	-0.16506
Yutian County	0.470868	-0.350307	0.375218	-0.392136
Yumin County	-0.462742	-0.492432	-0.480628	-0.688765
Yopurga County	-0.199297	-0.376135	-0.356353	-0.668524
Zepu County	-0.603795	-0.612672	-0.542545	-0.628567
Zhaosu County	-0.567525	-0.447693	-0.558633	-0.738653
