# Supplementary material for: Discussion of an environmental depletion assessment method–A case study in Xinjiang, China
Source: PLoS One. 2022 Jan 21;17(1):e0262092. doi: 10.1371/journal.pone.0262092 (PMC8782390; doi:10.1371/journal.pone.0262092)
Supplement: S3 Table — (XLS) [file pone.0262092.s003.xls]

## Sheet: Single-index assessment results
Counties and cities	Poor → good	Good → poor
Akqi County	NOx、COD	others
Aksu City	NOx、COD、NH3-N	others
Akto County	unchanged	unchanged
Aral City	999	999
Altay City	NH3-N	others
Artux City	unchanged	unchanged
Awat County	unchanged	unchanged
Bachu County	SO2、NOx	others
Barkol Kazak Autonomous County	others	NH3-N
Bai Jiantan District	NH3-N	others
Baicheng County	NH3-N、COD	others
Bohu County	unchanged	unchanged
Bole City	NOx	others
Burqin County	SO2	others
Qira County	SO2	others
Qapqal xibe Autonomous County	unchanged	unchanged
Changji City	unchanged	unchanged
Da Bancheng District	NOx	others
Dushanzi District	NH3-N、COD	others
Emin County	unchanged	unchanged
Fuhai County	SO2	others
Fukang City	NH3-N、COD	others
Fuyun County	NOx	others
Jiashi County	unchanged	unchanged
Gongliu County	SO2	others
Habahe County	COD	others
Hami City	unchanged	unchanged
Hoboksar Mongol Autonomous County	NOx、NH3-N	others
Hejing County	COD	others
Hoxud County	unchanged	unchanged
Hotan City	unchanged	unchanged
Hotan County	COD、SO2	others
Hutubi County	unchanged	unchanged
Huocheng County	unchanged	unchanged
Jeminay County	COD	others
Jimsar County	COD	others
Jinghe County	NOx、NH3-N	others
Kashgar City	unchanged	unchanged
Kalpin County	unchanged	unchanged
Karamay District	unchanged	unchanged
Kuqa County	unchanged	unchanged
Korla City	unchanged	unchanged
Kuytun City	NH3-N、SO2	others
Luntai County	NOx、COD	others
Lop County	NOx、SO2	others
Manas County	COD	others
Makit County	NH3-N	others
Midong District	others	COD、NH3-N
Minfeng County	unchanged	unchanged
Moyu County	SO2	others
Mori Kazak Autonomous County	unchanged	unchanged
Nilka County	NOx、SO2、COD	others
Pishan County	unchanged	unchanged
Qitai County	unchanged	unchanged
Qiemo County	unchanged	unchanged
Qinghe County	NOx、SO2	others
Ruoqiang County	unchanged	unchanged
Shawan County	unchanged	unchanged
xayar County	NOx、NH3-N	others
Shayibak District	unchanged	unchanged
Shache County	COD、NH3-N、NOx、SO2	others
Shanshan County	NH3-N、NOx、SO2	others
Shihezi City	999	999
Shufu County	NH3-N、SO2	others
Shule County	NOx、SO2、COD	others
Shui Mogou District	unchanged	unchanged
Tacheng City	NH3-N	others
Taxkorgan Tajik Autonomous County	NOx、SO2	others
Tekes County	SO2	others
Tianshan District	unchanged	unchanged
Tou Tunhe District	others	SO2、NOx
Tumxuk City	999	999
Turpan City	unchanged	unchanged
Toksun County	NOx	others
Toli County	unchanged	unchanged
Yuli County	unchanged	unchanged
Wenquan County	NOx、SO2	others
Wensu County	unchanged	unchanged
Urhe District	NH3-N	others
Urumqi County	NOx、SO2	others
Wuqia County	unchanged	unchanged
Wushi County	NH3-N	others
Usu City	NOx	others
Wujiaqu City	999	999
xinhe County	unchanged	unchanged
xinshi District	unchanged	unchanged
xinyuan County	SO2	others
Yanqi Hui Autonomous County	NOx	others
Yecheng County	NOx	others
Yining City	others	SO2
Yining County	unchanged	unchanged
Yiwu County	NOx、NH3-N	others
Yengisar County	COD、NH3-N、NOx、SO2	others
Yutian County	NOx、NH3-N	others
Yumin County	unchanged	unchanged
Yopurga County	COD、SO2	others
Zepu County	NH3-N	others
Zhaosu County	unchanged	unchanged

## Sheet:  Comprehensive environmental 
Counties and cities	Discriminant results ("technical methods)	Discriminant results (based on EC correction)	Trend
Akqi County	2	0	Poor → good
Aksu City	3	0	Poor → good
Akto County	0	0	unchanged
Aral City	999	999	999
Altay City	2	1	Poor → good
Artux City	0	0	unchanged
Awat County	0	0	unchanged
Bachu County	2	0	Poor → good
Barkol Kazak Autonomous County	0	1	unchanged
Bai Jiantan District	3	2	unchanged
Baicheng County	2	0	Poor → good
Bohu County	0	0	unchanged
Bole City	1	0	unchanged
Burqin County	1	0	unchanged
Qira County	3	1	Poor → good
Qapqal xibe Autonomous County	0	0	unchanged
Changji City	0	0	unchanged
Da Bancheng District	1	0	unchanged
Dushanzi District	2	0	Poor → good
Emin County	0	0	unchanged
Fuhai County	1	0	unchanged
Fukang City	3	1	Poor → good
Fuyun County	3	2	unchanged
Jiashi County	0	0	unchanged
Gongliu County	1	0	unchanged
Habahe County	2	1	Poor → good
Hami City	0	0	unchanged
Hoboksar Mongol Autonomous County	3	1	Poor → good
Hejing County	1	0	unchanged
Hoxud County	0	0	unchanged
Hotan City	0	0	unchanged
Hotan County	2	0	Poor → good
Hutubi County	0	0	unchanged
Huocheng County	0	0	unchanged
Jeminay County	1	0	unchanged
Jimsar County	4	3	unchanged
Jinghe County	3	0	Poor → good
Kashgar City	0	0	unchanged
Kalpin County	0	0	unchanged
Karamay District	0	0	unchanged
Kuqa County	0	0	unchanged
Korla City	0	0	unchanged
Kuytun City	2	0	Poor → good
Luntai County	2	0	Poor → good
Lop County	2	0	Poor → good
Manas County	1	0	unchanged
Makit County	1	0	unchanged
Midong District	0	2	Good → poor
Minfeng County	0	0	unchanged
Moyu County	2	1	Poor → good
Mori Kazak Autonomous County	0	0	unchanged
Nilka County	3	0	Poor → good
Pishan County	0	0	unchanged
Qitai County	0	0	unchanged
Qiemo County	1	1	unchanged
Qinghe County	2	0	Poor → good
Ruoqiang County	0	0	unchanged
Shawan County	0	0	unchanged
xayar County	2	0	Poor → good
Shayibak District	0	0	unchanged
Shache County	4	0	Poor → good
Shanshan County	3	0	Poor → good
Shihezi City	999	999	999
Shufu County	2	0	Poor → good
Shule County	4	1	Poor → good
Shui Mogou District	0	0	unchanged
Tacheng City	1	0	unchanged
Taxkorgan Tajik Autonomous County	2	0	Poor → good
Tekes County	1	0	unchanged
Tianshan District	0	0	unchanged
Tou Tunhe District	0	2	Good → poor
Tumxuk City	999	999	999
Turpan City	1	1	unchanged
Toksun County	4	3	unchanged
Toli County	0	0	unchanged
Yuli County	1	1	unchanged
Wenquan County	2	0	Poor → good
Wensu County	0	0	unchanged
Urhe District	3	2	unchanged
Urumqi County	2	0	Poor → good
Wuqia County	0	0	unchanged
Wushi County	1	0	unchanged
Usu City	1	0	unchanged
Wujiaqu City	999	999	999
xinhe County	0	0	unchanged
xinshi District	0	0	unchanged
xinyuan County	1	0	unchanged
Yanqi Hui Autonomous County	1	0	unchanged
Yecheng County	3	2	unchanged
Yining City	0	1	unchanged
Yining County	1	0	unchanged
Yiwu County	4	2	unchanged
Yengisar County	4	0	Poor → good
Yutian County	4	2	unchanged
Yumin County	0	0	unchanged
Yopurga County	2	0	Poor → good
Zepu County	1	0	unchanged
Zhaosu County	0	0	unchanged
