# Supplementary material for: Discussion of an environmental depletion assessment method–A case study in Xinjiang, China
Source: PLoS One. 2022 Jan 21;17(1):e0262092. doi: 10.1371/journal.pone.0262092 (PMC8782390; doi:10.1371/journal.pone.0262092)
Supplement: S4 Table — (XLS) [file pone.0262092.s004.xls]

## Sheet: "Technical methods"
Counties and cities	GDP	NOx		SO2		NH3-N		COD
	GDP2010/2015	E2015/2010=NOx	AEDI=NOx	E2015/2010=SO2	AEDI=SO2	E2015/2010=NH3-N	WEDI=NH3-N	E2015/2010=COD	WEDI=COD
Akqi County	0.715789	1.60179	0.0277278	0.517796	-0.180047	0.517796	-0.180047	1.50147	0.0145199
Aksu City	0.666315	2.10519	0.0700252	1.42043	-0.0109457	1.42043	-0.0109457	2.69456	0.124174
Akto County	0.371746	0.735515	-0.228444	0.566034	-0.26782	0.566034	-0.26782	0.153825	-0.435772
Aral City	999	999	999	999	999	999	999	999	999
Altay City	0.573347	0.759991	-0.153074	1.49653	-0.0301583	1.49653	-0.0301583	25.9942	0.716559
Artux City	0.386248	0.600423	-0.25344	2.00667	-0.0496828	2.00667	-0.0496828	0.0225132	-0.612866
Awat County	0.606817	0.763924	-0.142525	1.31411	-0.0442635	1.31411	-0.0442635	1.20318	-0.0609741
Bachu County	0.511538	3.05194	0.093178	3.11033	0.097329	3.11033	0.097329	0.17318	-0.38415
Barkol Kazak Autonomous County	0.450652	1.2635	-0.106523	0.284352	-0.33696	0.284352	-0.33696	0.0673158	-0.50296
Bai Jiantan District	1.13015	0.54725	-0.0916258	26.7562	0.977482	26.7562	0.977482	19.5099	0.85643
Baicheng County	0.473741	1.45514	-0.0716977	0.310357	-0.318477	0.310357	-0.318477	5.45439	0.209087
Bohu County	0.501851	0.796008	-0.167665	0.628608	-0.206054	0.628608	-0.206054	0.620855	-0.208022
Bole City	0.43945	2.27716	0.000139332	0.548278	-0.247716	0.548278	-0.247716	0.319721	-0.324639
Burqin County	0.53044	1.75453	-0.0142671	2.5013	0.0581822	2.5013	0.0581822	0.22868	-0.344198
Qira County	0.463821	1.5747	-0.0609047	3.9889	0.130943	3.9889	0.130943	35.394	0.750073
Qapqal xibe Autonomous County	0.46261	0.565001	-0.235367	0.421554	-0.27887	0.421554	-0.27887	0.0316302	-0.570401
Changji City	0.456899	0.614559	-0.22433	0.884332	-0.165767	0.884332	-0.165767	0.193476	-0.384413
Da Bancheng District	0.508625	2.03601	0.00701438	0.590919	-0.213706	0.590919	-0.213706	0.344538	-0.294126
Dushanzi District	1.13015	0.764575	-0.0287935	0.336095	-0.176014	0.336095	-0.176014	1.04272	0.0333831
Emin County	0.438839	1.59598	-0.0687502	0.697714	-0.210783	0.697714	-0.210783	0.608654	-0.232046
Fuhai County	0.493188	1.10913	-0.113663	2.25139	0.0211572	2.25139	0.0211572	1.16376	-0.105098
Fukang City	0.574548	1.6422	-0.0115594	2.6799	0.0901572	2.6799	0.0901572	1.94506	0.0224728
Fuyun County	0.757329	1.32459	0.000629013	3.41643	0.209404	3.41643	0.209404	0.819728	-0.0909436
Jiashi County	0.473615	0.544485	-0.237426	0.316178	-0.315976	0.316178	-0.315976	0.108083	-0.44813
Gongliu County	0.442829	1.44575	-0.0853265	3.11426	0.0663953	3.11426	0.0663953	1.22358	-0.115345
Habahe County	0.786423	1.05733	-0.036231	0.0633244	-0.45116	0.0633244	-0.45116	2.49653	0.144455
Hami City	0.406847	1.60944	-0.0811997	1.24972	-0.126528	1.24972	-0.126528	2.04619	-0.0360042
Hoboksar Mongol Autonomous County	0.624049	3.08354	0.139866	1.41154	-0.0250497	1.41154	-0.0250497	5.3816	0.274166
Hejing County	0.606146	1.004	-0.0945553	0.460595	-0.225218	0.460595	-0.225218	3.4544	0.159284
Hoxud County	0.469975	1.77374	-0.0357425	1.13364	-0.118322	1.13364	-0.118322	0.36012	-0.299022
Hotan City	0.404187	0.89463	-0.184085	2.41917	-0.00448046	2.41917	-0.00448046	0.243244	-0.371182
Hotan County	0.457085	0.893742	-0.163932	3.7714	0.115064	3.7714	0.115064	7.7632	0.288272
Hutubi County	0.579375	0.395136	-0.255369	0.360742	-0.268808	0.360742	-0.268808	0.0896966	-0.446462
Huocheng County	0.41219	0.790811	-0.20084	1.26949	-0.121493	1.26949	-0.121493	0.0810195	-0.493316
Jeminay County	0.355911	1.11434	-0.168865	1.13203	-0.166242	1.13203	-0.166242	6.705	0.190003
Jimsar County	0.270871	25.9041	0.476475	14.155	0.308382	14.155	0.308382	5.19012	0.070503
Jinghe County	0.495762	2.59767	0.0518925	2.59809	0.0519264	2.59809	0.0519264	0.805058	-0.167815
Kashgar City	0.358353	0.591352	-0.266785	0.488114	-0.294387	0.488114	-0.294387	0.786376	-0.223774
Kalpin County	0.416062	1.50115	-0.0898431	1.69703	-0.0672402	1.69703	-0.0672402	0.765612	-0.204512
Karamay District	1.13015	0.870593	-0.00323986	0.618199	-0.0692068	0.618199	-0.0692068	0.73329	-0.0368749
Kuqa County	0.500369	0.775318	-0.172526	0.497904	-0.242666	0.497904	-0.242666	0.429566	-0.264701
Korla City	0.661761	1.17596	-0.0489165	0.758823	-0.128699	0.758823	-0.128699	1.24248	-0.0383923
Kuytun City	0.601311	0.814962	-0.132944	1.95408	0.0327809	1.95408	0.0327809	1.20467	-0.0624514
Luntai County	0.711891	4.60011	0.267758	1.06902	-0.0531538	1.06902	-0.0531538	2.89804	0.155855
Lop County	0.456123	7.63175	0.283338	13.5133	0.438694	13.5133	0.438694	0.515246	-0.251453
Manas County	0.598581	0.444493	-0.232643	0.739695	-0.15036	0.739695	-0.15036	2.1401	0.0507796
Makit County	0.526483	1.35546	-0.0652521	1.16772	-0.0927127	1.16772	-0.0927127	0.233885	-0.342225
Midong District	0.508625	1.15059	-0.101612	0.867574	-0.150935	0.867574	-0.150935	1.72647	-0.0256586
Minfeng County	0.458043	1.63752	-0.0558986	1.87407	-0.0300743	1.87407	-0.0300743	1.7545	-0.0427797
Moyu County	0.4432	2.20578	-0.00451997	8.08694	0.290853	8.08694	0.290853	28.5968	0.661818
Mori Kazak Autonomous County	0.495625	0.0487642	-0.525047	0.0737452	-0.484086	0.0737452	-0.484086	0.018816	-0.607413
Nilka County	0.491663	3.3922	0.10772	3.96159	0.142635	3.96159	0.142635	6.1048	0.245856
Pishan County	0.455661	1.20159	-0.113498	2.07287	-0.0113496	2.07287	-0.0113496	0.0418752	-0.546978
Qitai County	0.436614	0.151006	-0.419478	0.128334	-0.438063	0.128334	-0.438063	0.0297668	-0.580467
Qiemo County	0.458462	1.76273	-0.0417076	1.14639	-0.12072	1.14639	-0.12072	24.6076	0.623583
Qinghe County	0.722741	1.89706	0.0651548	2.15073	0.0922289	2.15073	0.0922289	0.733002	-0.119321
Ruoqiang County	0.334401	0.475637	-0.307677	0.506491	-0.29892	0.506491	-0.29892	0.694796	-0.253165
Shawan County	0.584237	0.645614	-0.177166	0.811322	-0.138696	0.811322	-0.138696	0.17121	-0.369009
xayar County	0.497897	2.71448	0.0620999	1.12436	-0.109551	1.12436	-0.109551	1.45613	-0.0622907
Shayibak District	0.508625	0.544841	-0.22637	0.231644	-0.348006	0.231644	-0.348006	0.00868442	-0.661914
Shache County	0.460569	4.83872	0.17383	6.39824	0.241284	6.39824	0.241284	6.08734	0.228979
Shanshan County	1.14158	8.69109	0.582399	0.971771	0.0209726	0.971771	0.0209726	0.0198172	-0.531284
Shihezi City	999	999	999	999	999	999	999	999	999
Shufu County	0.505175	1.51375	-0.0522381	2.41596	0.0406538	2.41596	0.0406538	1.73572	-0.0259428
Shule County	0.401865	3.91372	0.0947976	2.80114	0.0239598	2.80114	0.0239598	9.86426	0.317131
Shui Mogou District	0.508625	0.124666	-0.423991	0.338975	-0.296421	0.338975	-0.296421	0.101796	-0.446872
Tacheng City	0.510867	1.38596	-0.066721	0.779841	-0.168116	0.779841	-0.168116	0.0480312	-0.523606
Taxkorgan Tajik Autonomous County	0.351124	23.477	0.524827	11.4776	0.321486	11.4776	0.321486	0.158428	-0.438877
Tekes County	0.505875	1.87451	-0.0105674	2.61094	0.0572263	2.61094	0.0572263	0.04825	-0.524108
Tianshan District	0.508625	0.267297	-0.329068	0.221292	-0.35394	0.221292	-0.35394	0.268687	-0.328372
Tou Tunhe District	0.508625	1.16285	-0.0997069	1.63916	-0.0357187	1.63916	-0.0357187	0.381693	-0.279519
Tumxuk City	999	999	999	999	999	999	999	999	999
Turpan City	0.681774	0.963213	-0.0806676	0.589345	-0.166699	0.589345	-0.166699	6.01	0.325876
Toksun County	0.683812	2.27071	0.0919928	2.93725	0.149676	2.93725	0.149676	539.089	2.26076
Toli County	0.593997	0.196116	-0.349482	0.337669	-0.274805	0.337669	-0.274805	1.20579	-0.0645701
Yuli County	0.611549	0.218829	-0.331183	1.45478	-0.0231104	1.45478	-0.0231104	17.246	0.601858
Wenquan County	0.486842	2.10434	0.00484907	2.59515	0.0478765	2.59515	0.0478765	0.0181395	-0.611668
Wensu County	0.57687	0.660688	-0.175454	0.530836	-0.210763	0.530836	-0.210763	0.635731	-0.18178
Urhe District	1.13015	91.6993	1.52989	277.416	2.15685	277.416	2.15685	0.036332	-0.471937
Urumqi County	0.841846	4.10513	0.28148	3.35381	0.230705	3.35381	0.230705	0.804258	-0.0750344
Wuqia County	0.1752	0.392523	-0.414564	0.223322	-0.47701	0.223322	-0.47701	0.095	-0.55919
Wushi County	0.534638	1.24296	-0.0784821	1.6814	-0.0210822	1.6814	-0.0210822	0.22013	-0.34815
Usu City	0.573195	2.01268	0.0289996	1.27296	-0.0610915	1.27296	-0.0610915	0.234105	-0.330821
Wujiaqu City	999	999	999	999	999	999	999	999	999
xinhe County	0.47936	1.78374	-0.0308335	0.193928	-0.378186	0.193928	-0.378186	1.11071	-0.118439
xinshi District	0.508625	0.40215	-0.271957	0.0342995	-0.555024	0.0342995	-0.555024	0.601714	-0.210854
xinyuan County	0.629214	1.15855	-0.061266	2.65006	0.107671	2.65006	0.107671	0.55816	-0.188831
Yanqi Hui Autonomous County	0.531634	2.07403	0.0197309	1.39263	-0.0583499	1.39263	-0.0583499	0.344787	-0.28775
Yecheng County	0.38004	3.32306	0.0477877	1.06816	-0.164987	1.06816	-0.164987	17.1425	0.454723
Yining City	0.462871	0.820382	-0.176061	1.38336	-0.085299	1.38336	-0.085299	0.148022	-0.414998
Yining County	0.554917	1.01363	-0.108705	1.80103	-0.000115445	1.80103	-0.000115445	0.0315746	-0.554638
Yiwu County	0.247063	30.5813	0.498487	48.45	0.642935	48.45	0.642935	293.869	1.35609
Yengisar County	0.345812	17.5912	0.434918	3.04224	0.0101988	3.04224	0.0101988	3.32833	0.0285215
Yutian County	0.477567	11.8171	0.413544	43.6194	0.835451	43.6194	0.835451	58.7356	0.947992
Yumin County	0.559523	1.39817	-0.0479158	1.6102	-0.0206461	1.6102	-0.0206461	0.158785	-0.383795
Yopurga County	0.309532	2.28907	-0.0665892	3.74761	0.0301294	3.74761	0.0301294	3.42998	0.0120436
Zepu County	0.400688	0.534654	-0.265189	0.692244	-0.226228	0.692244	-0.226228	0.2924	-0.348737
Zhaosu County	0.488267	0.927814	-0.14646	1.07457	-0.121021	1.07457	-0.121021	0.0814644	-0.475283

## Sheet: based on EC correction
Counties and cities	GDP	COD			NH3-H			SO2				NOx
	GDP2010/2015	E2015/2010=COD	W2015/Ws=COD	W'EDI=COD	E2015/2010=NH3-H	W2015/Ws=NH3-N	W'EDI=NH3-H	E2015/2010=SO2	EC=SO2	E2015/Ec=SO2	A'EDI=SO2	E2015/2010=NOx	EC=NOx	E2015/Ec=NOx	A'EDI=NOx
Akqi County	0.715789	1.50147	0.238958	-0.238053	1	0.115812	-0.392274	0.517796	22924.3	0.00498162	-0.716036	1.60179	57310.7	0.00143603	-0.722469
Aksu City	0.666315	2.69456	0.326475	-0.101323	2.42168	0.0911	-0.318505	1.42043	25717.5	0.129672	-0.342661	2.10519	64293.7	0.0350353	-0.452612
Akto County	0.371746	0.153825	0.238056	-0.576562	1	0.111	-0.471416	0.566034	33230.5	0.0151941	-0.683078	0.735515	83076.3	0.00274313	-0.762853
Aral City	999	999	999	999	999	999	999	999	999	999	999	999	999	999	999
Altay City	0.573347	25.9942	0.361759	0.400692	3.3465	0.1353	-0.236408	1.49653	22286.7	0.0952113	-0.394048	0.759991	55716.9	0.00946823	-0.666498
Artux City	0.386248	0.0225132	0.354762	-0.685335	0.0533134	0.197571	-0.667428	2.00667	26667.2	0.0212433	-0.560142	0.600423	66668	0.012912	-0.687202
Awat County	0.606817	1.20318	0.453843	-0.198214	1.53196	0.167407	-0.310688	1.31411	24439.3	0.0257162	-0.5404	0.763924	61098.3	0.00406731	-0.714844
Bachu County	0.511538	0.17318	0.2575	-0.530506	1.155	0.244939	-0.320634	3.11033	29037.2	0.0313303	-0.451054	3.05194	72593	0.00430109	-0.632374
Barkol Kazak Autonomous County	0.450652	0.0673158	27.35	-0.0366523	1	3.54667	0.0983286	0.284352	41147	0.038023	-0.655215	1.2635	102867	0.00662136	-0.672454
Bai Jiantan District	1.13015	19.5099	0.521333	0.629678	1	0.1194	-0.330072	26.7562	7638.47	0.253366	0.502665	0.54725	19096.2	0.114035	-0.411601
Baicheng County	0.473741	5.45439	0.353264	-0.0180772	26.3463	0.07375	-0.0164313	0.310357	27001.9	0.0859222	-0.582841	1.45514	67504.8	0.0738277	-0.448769
Bohu County	0.501851	0.620855	1.0188	-0.205066	0.3116	0.204489	-0.497694	0.628608	12839.7	0.0359964	-0.59164	0.796008	32099.2	0.00408739	-0.722931
Bole City	0.43945	0.319721	0.43537	-0.428116	0.942977	0.102313	-0.468543	0.548278	18905.8	0.113687	-0.513005	2.27716	47264.5	0.0597428	-0.430731
Burqin County	0.53044	0.22868	0.497865	-0.429579	1	0.226594	-0.345399	2.5013	21786.3	0.0387623	-0.447614	1.75453	54465.8	0.0164398	-0.566551
Qira County	0.463821	35.394	0.332417	0.404083	1.452	0.179334	-0.344767	3.9889	38072	0.0129551	-0.525835	1.5747	95179.9	0.000928557	-0.767581
Qapqal xibe Autonomous County	0.46261	0.0316302	0.4	-0.642336	0.88881	0.092	-0.480528	0.421554	14320	0.0661274	-0.58112	0.565001	35799.9	0.0473605	-0.584533
Changji City	0.456899	0.193476	0.23463	-0.539355	0.33755	0.335759	-0.446857	0.884332	19123.9	0.439679	-0.292194	0.614559	47809.8	0.117753	-0.494326
Da Bancheng District	0.508625	0.344538	0.336389	-0.432331	0.722272	0.105417	-0.478083	0.590919	14791.6	0.12282	-0.483062	2.03601	36979	0.0686414	-0.410678
Dushanzi District	1.13015	1.04272	0.26	-0.210675	0.996927	0.10575	-0.346544	0.336095	4285.85	2.48582	-0.0114155	0.764575	10714.6	1.11339	-0.00770442
Emin County	0.438839	0.608654	0.43	-0.351323	0.25419	0.160533	-0.552693	0.697714	20498.2	0.0353834	-0.595465	1.59598	51245.4	0.00848091	-0.641281
Fuhai County	0.493188	1.16376	1.13563	-0.0820414	0.159154	0.201306	-0.563748	2.25139	39065.1	0.0250842	-0.511378	1.10913	97662.7	0.00251188	-0.732331
Fukang City	0.574548	1.94506	0.243056	-0.229464	8.98412	0.0792167	-0.163774	2.6799	19781.7	1.87137	0.235723	1.6422	49454.1	0.493521	-0.141754
Fuyun County	0.757329	0.819728	0.455106	-0.223371	8.1977	0.171671	0.0128256	3.41643	38442	2.54198	0.457491	1.32459	96104.9	0.00823249	-0.616841
Jiashi County	0.473615	0.108083	0.31	-0.563375	0.458917	0.288875	-0.425124	0.316178	17306.1	0.082055	-0.585149	0.544485	43265.2	0.00418283	-0.744979
Gongliu County	0.442829	1.22358	0.332639	-0.290147	1.37931	0.119845	-0.407207	3.11426	13734.5	0.110358	-0.313755	1.44575	34336.4	0.0200447	-0.581529
Habahe County	0.786423	2.49653	0.474458	-0.0140878	37.8745	0.205742	0.437027	0.0633244	19373.6	0.046033	-0.703476	1.05733	48434.1	0.0134016	-0.593178
Hami City	0.406847	2.04619	0.460833	-0.174373	0.317666	0.0659168	-0.614451	1.24972	60883.8	0.82754	-0.158979	1.60944	152210	0.157779	-0.364916
Hoboksar Mongol Autonomous County	0.624049	5.3816	0.526	0.120529	1.6142	0.0941866	-0.375643	1.41154	36340.1	0.0516525	-0.460985	3.08354	90850.2	0.0252186	-0.453993
Hejing County	0.606146	3.4544	0.310714	-0.0823816	0.232871	0.120738	-0.557098	0.460595	40061	0.04603	-0.581411	1.004	100153	0.0303799	-0.549827
Hoxud County	0.469975	0.36012	0.667222	-0.353515	0.692217	0.113056	-0.483439	1.13364	24177	0.0306374	-0.560903	1.77374	60442.4	0.00568364	-0.657139
Hotan City	0.404187	0.243244	0.268	-0.516772	0.976849	0.113	-0.463095	2.41917	5178.79	0.206488	-0.273846	0.89463	12947	0.0595543	-0.535883
Hotan County	0.457085	7.7632	0.262646	-0.0139894	1	0.120625	-0.439873	3.7714	43352	0.0258436	-0.463252	0.893742	108380	0.00587139	-0.70078
Hutubi County	0.579375	0.0896966	0.272778	-0.573117	0.231141	0.274445	-0.483514	0.360742	20896.9	0.181646	-0.480152	0.395136	52242.2	0.0413793	-0.60618
Huocheng County	0.41219	0.0810195	0.411458	-0.575769	0.53862	0.123063	-0.513255	1.26949	15819.3	0.165894	-0.386646	0.790811	39548.3	0.0355455	-0.589993
Jeminay County	0.355911	6.705	0.400833	-0.00884671	1	0.235584	-0.390888	1.13203	18106.9	0.0114035	-0.659241	1.11434	45267.3	0.00117422	-0.784413
Jimsar County	0.270871	5.19012	0.125	-0.293731	95.0278	0.259	0.461445	14.155	19326.5	2.46866	0.567569	25.9041	48316.3	0.734041	0.387938
Jinghe County	0.495762	0.805058	0.394375	-0.309121	6.31481	0.210604	-0.0799316	2.59809	22655.7	0.095486	-0.342383	2.59767	56639.4	0.0158503	-0.540824
Kashgar City	0.358353	0.786376	0.462083	-0.334831	0.165278	0.749479	-0.463639	0.488114	6785.08	0.538322	-0.376588	0.591352	16962.7	0.257447	-0.441055
Kalpin County	0.416062	0.765612	0.204	-0.421159	0.833635	0.0648	-0.531897	1.69703	20221.4	0.0133865	-0.606356	1.50115	50553.4	0.00120532	-0.762679
Karamay District	1.13015	0.73329	0.521333	-0.154515	0.305332	0.1194	-0.471576	0.618199	13262.4	0.619098	-0.154322	0.870593	33156	0.212524	-0.268739
Kuqa County	0.500369	0.429566	0.460875	-0.370232	1.27057	0.048375	-0.501595	0.497904	25815.4	0.158994	-0.47572	0.775318	64538.6	0.102408	-0.475409
Korla City	0.661761	1.24248	0.521394	-0.155828	1.39501	0.232937	-0.264634	0.758823	18399.4	0.876427	-0.151383	1.17596	45998.4	0.279972	-0.262705
Kuytun City	0.601311	1.20467	0.325	-0.251192	4.38126	0.167	-0.151439	1.95408	7330.52	0.552094	-0.0829123	0.814962	18326.3	0.0824384	-0.473652
Luntai County	0.711891	2.89804	0.341167	-0.0678264	0.549139	0.166167	-0.421201	1.06902	25508.4	0.0117736	-0.610541	4.60011	63771	0.087285	-0.221562
Lop County	0.456123	0.515246	0.211667	-0.451281	1.095	0.164333	-0.393481	13.5133	25447.1	0.149545	-0.0161633	7.63175	63617.8	0.0231681	-0.395607
Manas County	0.598581	2.1401	0.243981	-0.20753	1.46437	0.13037	-0.351977	0.739695	20513.3	0.596018	-0.233897	0.444493	51283.3	0.321628	-0.388399
Makit County	0.526483	0.233885	0.225	-0.511894	7.6821	0.151722	-0.0930512	1.16772	22345.7	0.0500534	-0.501539	1.35546	55864.2	0.00305478	-0.706444
Midong District	0.508625	1.72647	2.575	0.177244	1.04427	8.23295	0.343238	0.867574	12483.6	2.03941	-0.0208668	1.15059	31208.9	1.02388	-0.0973619
Minfeng County	0.458043	1.7545	0.442833	-0.186683	1	0.225666	-0.364852	1.87407	51006.1	0.00372969	-0.68299	1.63752	127515	0.000439446	-0.798813
Moyu County	0.4432	28.5968	0.341	0.340091	1	0.14875	-0.419488	8.08694	34277.2	0.0377093	-0.329859	2.20578	85692.9	0.0023521	-0.703296
Mori Kazak Autonomous County	0.495625	0.018816	0.385833	-0.675499	0.0297469	0.232833	-0.678539	0.0737452	24897.3	0.0219702	-0.759595	0.0487642	62243.1	0.00494503	-0.835758
Nilka County	0.491663	6.1048	0.325	-0.00495085	1.0457	0.125389	-0.422081	3.96159	21550.9	0.105966	-0.270641	3.3922	53877.3	0.0143689	-0.525852
Pishan County	0.455661	0.0418752	0.2285	-0.662793	1	0.114417	-0.446107	2.07287	42552.2	0.00812844	-0.622389	1.20159	106381	0.00272684	-0.727848
Qitai County	0.436614	0.0297668	0.25625	-0.68048	0.0296415	0.206575	-0.694216	0.128334	27635	0.0473972	-0.694622	0.151006	69087.5	0.00992945	-0.769217
Qiemo County	0.458462	24.6076	0.407967	0.357061	1	0.207233	-0.375471	1.14639	79763.3	0.00377361	-0.711943	1.76273	199408	0.000578567	-0.784241
Qinghe County	0.722741	0.733002	0.478854	-0.239922	1	0.215275	-0.310721	2.15073	26875.6	0.0262691	-0.472524	1.89706	67188.9	0.00243891	-0.680219
Ruoqiang County	0.334401	0.694796	0.407967	-0.375762	1	0.288875	-0.373393	0.506491	95390.5	0.0214142	-0.674981	0.475637	238476	0.00289272	-0.784935
Shawan County	0.584237	0.17121	0.413905	-0.471063	1.41357	0.119462	-0.370745	0.811322	23908.2	0.0943958	-0.462786	0.645614	59770.4	0.0298675	-0.592289
xayar County	0.497897	1.45613	0.388889	-0.223693	2.97835	0.185667	-0.227373	1.12436	38226.2	0.0137406	-0.622245	2.71448	95565.5	0.00326995	-0.661878
Shayibak District	0.508625	0.00868442	0.520417	-0.703313	0.187266	0.183084	-0.55506	0.231644	4394.72	0.819233	-0.373494	0.544841	10986.8	0.315194	-0.385886
Shache County	0.460569	6.08734	0.225	-0.0880293	4.1067	0.151722	-0.220946	6.39824	20271.8	0.176744	-0.122312	4.83872	50679.6	0.0217048	-0.454347
Shanshan County	1.14158	0.0198172	0.125	-0.690763	1	0.0872	-0.369617	0.971771	42597.1	0.0331563	-0.483432	8.69109	106493	0.0248412	-0.244298
Shihezi City	999	999	999	999	999	999	999	999	999	999	999	999	999	999	999
Shufu County	0.505175	1.73572	0.266667	-0.252212	4.41081	0.167416	-0.178984	2.41596	11149.7	0.113836	-0.326152	1.51375	27874.1	0.0104517	-0.619341
Shule County	0.401865	9.86426	0.1875	-0.0576133	86.4663	0.115834	0.32115	2.80114	9953.52	0.16903	-0.282412	3.91372	24883.8	0.0343043	-0.442296
Shui Mogou District	0.508625	0.101796	1.89375	-0.371522	0.146628	0.932433	-0.413259	0.338975	3582.03	0.70195	-0.344498	0.124666	8955.07	0.275216	-0.554996
Tacheng City	0.510867	0.0480312	0.51849	-0.582252	5.18962	0.12875	-0.193437	0.779841	13533.5	0.0980434	-0.477187	1.38596	33833.7	0.0469736	-0.49373
Taxkorgan Tajik Autonomous County	0.351124	0.158428	0.238056	-0.578892	1	0.111	-0.477415	11.4776	33656	0.00415747	-0.558604	23.477	84140.1	0.000279023	-0.703279
Tekes County	0.505875	0.04825	0.418333	-0.600228	1	0.113709	-0.435106	2.61094	19238	0.0561515	-0.405653	1.87451	48095.1	0.0123528	-0.589097
Tianshan District	0.508625	0.268687	0.497813	-0.415826	1	0.107904	-0.440388	0.221292	2799.29	1.28533	-0.320678	0.267297	6998.23	1.37965	-0.284462
Tou Tunhe District	0.508625	0.381693	0.520417	-0.367745	0.107504	0.183084	-0.601806	1.63916	3545.31	5.98406	0.379123	1.16285	8863.27	1.86644	0.019968
Tumxuk City	999	999	999	999	999	999	999	999	999	999	999	999	999	999	999
Turpan City	0.681774	6.01	0.279	0.0271262	1	0.0620835	-0.46872	0.589345	25026.2	0.132434	-0.443837	0.963213	62565.4	0.0364913	-0.525856
Toksun County	0.683812	539.089	0.270972	1.51133	46.3211	0.117569	0.300774	2.93725	27565.3	1.19533	0.191444	2.27071	68913.3	0.283379	-0.151419
Toli County	0.593997	1.20579	0.525	-0.177676	1	0.091	-0.442089	0.337669	30278.7	0.044459	-0.610913	0.196116	75696.8	0.00888303	-0.747087
Yuli County	0.611549	17.246	0.254375	0.218201	0.0416603	0.099	-0.697756	1.45478	52113.2	0.00516418	-0.659242	0.218829	130283	0.000452806	-0.85662
Wenquan County	0.486842	0.0181395	0.25	-0.7057	1	0.08125	-0.475866	2.59515	16432.8	0.0307687	-0.477686	2.10434	41082	0.00288165	-0.68809
Wensu County	0.57687	0.635731	0.301	-0.356448	0.917141	0.0871998	-0.459487	0.530836	25646.1	0.0173902	-0.649031	0.660688	64115.1	0.00416395	-0.724504
Urhe District	1.13015	0.036332	0.475	-0.544987	1	0.117633	-0.332066	277.416	10111.3	0.145384	1.14663	91.6993	25278.3	0.292413	0.978337
Urumqi County	0.841846	0.804258	0.336389	-0.256135	1	0.105417	-0.383932	3.35381	13899.9	0.0419088	-0.347448	4.10513	34749.7	0.00629597	-0.534923
Wuqia County	0.1752	0.095	0.228889	-0.671771	1	0.306661	-0.442765	0.223322	29351.5	0.00158745	-0.85591	0.392523	73378.8	0.00150665	-0.840382
Wushi County	0.534638	0.22013	0.269167	-0.498637	4.4542	0.088722	-0.267222	1.6814	20378.9	0.0237012	-0.536873	1.24296	50947.2	0.00225842	-0.727564
Usu City	0.573195	0.234105	0.492778	-0.419138	0.0718646	0.200352	-0.616891	1.27296	25698.7	0.0800266	-0.433408	2.01268	64246.9	0.0296797	-0.490778
Wujiaqu City	999	999	999	999	999	999	999	999	999	999	999	999	999	999	999
xinhe County	0.47936	1.11071	0.25	-0.331902	1.6353	0.066667	-0.445842	0.193928	16341.7	0.0151366	-0.731053	1.78374	40854.3	0.0329887	-0.510141
xinshi District	0.508625	0.601714	0.520417	-0.307487	0.652932	0.183084	-0.428807	0.0342995	3464.67	0.0929707	-0.723302	0.40215	8661.68	0.141968	-0.507286
xinyuan County	0.629214	0.55816	0.370625	-0.334882	0.254818	0.170433	-0.513238	2.65006	18649.7	0.347602	-0.103341	1.15855	46624.2	0.04172	-0.502708
Yanqi Hui Autonomous County	0.531634	0.344787	0.322917	-0.431866	1.43706	0.296833	-0.256775	1.39263	10557.3	0.0954815	-0.411328	2.07403	26393.1	0.0356763	-0.476446
Yecheng County	0.38004	17.1425	0.216667	0.0713683	34.9968	0.217833	0.237076	1.06816	36198.4	0.054389	-0.53356	3.32306	90496.1	0.0239807	-0.503127
Yining City	0.462871	0.148022	0.457014	-0.4998	0.262195	0.141	-0.556738	1.38336	5435.84	1.73977	0.0218276	0.820382	13589.6	0.398868	-0.314415
Yining County	0.554917	0.0315746	0.367569	-0.63543	0.118746	0.135703	-0.610698	1.80103	14330.7	0.178246	-0.291803	1.01363	35826.6	0.0415093	-0.528317
Yiwu County	0.247063	293.869	0.2625	0.803093	30.222	0.035625	-0.232679	48.45	29934.3	0.330183	0.316349	30.5813	74835.9	0.055595	-0.159263
Yengisar County	0.345812	3.32833	0.1875	-0.264109	3.8252	0.169	-0.258901	3.04224	12535.5	0.0656768	-0.414011	17.5912	31338.8	0.0667022	-0.16506
Yutian County	0.477567	58.7356	0.245433	0.470868	2.1995	0.1102	-0.350307	43.6194	42318.9	0.236126	0.375218	11.8171	105797	0.0147057	-0.392136
Yumin County	0.559523	0.158785	0.503833	-0.462742	0.468384	0.128544	-0.492432	1.6102	16732.3	0.0419464	-0.480628	1.39817	41830.7	0.00373307	-0.688765
Yopurga County	0.309532	3.42998	0.31	-0.199297	1.05691	0.288875	-0.376135	3.74761	11980.1	0.0952316	-0.356353	2.28907	29950.2	0.00564805	-0.668524
Zepu County	0.400688	0.2924	0.0833334	-0.603795	2.61088	0.008333	-0.612672	0.692244	6732.73	0.0722235	-0.542545	0.534654	16831.8	0.0330007	-0.628567
Zhaosu County	0.488267	0.0814644	0.380347	-0.567525	1	0.105256	-0.447693	1.07457	21872.5	0.0319232	-0.558633	0.927814	54681.1	0.00269137	-0.738653
